# Supplementary material for: Upconversion-Powered Photoelectrochemical Bioanalysis for DNA Sensing
Source: Sensors (Basel). 2024 Jan 24;24(3):773. doi: 10.3390/s24030773 (PMC10856881; doi:10.3390/s24030773)
Supplement: Supplementary file 1 [file sensors-24-00773-s001.zip]

Archive with 1 entries (1 files):
- sensors-2717411-supplementary.pdf
